# Supplementary material for: Optimizing Agronomic, Environmental, Health and Economic Performances in Summer Maize Production through Fertilizer Nitrogen Management Strategies
Source: Plants (Basel). 2023 Mar 29;12(7):1490. doi: 10.3390/plants12071490 (PMC10097194; doi:10.3390/plants12071490)
Supplement: Supplementary file 1 [file plants-12-01490-s001.zip]

Archive with 1 entries (1 files):
- plants-2257050-SI.pdf
